# Supplementary material for: Strong Bases Design: Key Techniques and Stability Issues
Source: Int J Mol Sci. 2024 Aug 9;25(16):8716. doi: 10.3390/ijms25168716 (PMC11354936; doi:10.3390/ijms25168716)
Supplement: Supplementary file 1 [file ijms-25-08716-s001.zip]

Archive with 1 entries (1 files):
- ijms-3148431-supplementary.pdf
